# Supplementary material for: Free Faecal Water: Analysis of Horse Faecal Microbiota and the Impact of Faecal Microbial Transplantation on Symptom Severity
Source: Animals (Basel). 2021 Sep 23;11(10):2776. doi: 10.3390/ani11102776 (PMC8533009; doi:10.3390/ani11102776)
Supplement: Supplementary file 1 [file animals-11-02776-s001.zip]

Archive with 1 entries (1 files):
- animals-1384383-supplementary.pdf
